# Supplementary material for: Qualitative and quantitative proteomic analysis of Vitamin C induced changes in Mycobacterium smegmatis
Source: Front Microbiol. 2015 May 18;6:451. doi: 10.3389/fmicb.2015.00451 (PMC4435235; doi:10.3389/fmicb.2015.00451)
Supplement: Supplementary file 1 [file Table1.XLSX]

## Sheet: Sheet1
	Uniprot Accession Number	Protein Description	PLGS Score	control:asc acid_Ratio	control:asc acid_Log(e)Ratio	control:asc acid_Log(e)StdDev
	A0QZ96	Universal stress protein family protein OS Mycobacterium smegmatis strain ATCC 700084 mc 2 155 G	2865.56	0.191446	-1.65315	0.25
	A0R5R1	Nucleoid associated protein MSMEG 6280 OS Mycobacterium smegmatis strain ATCC 700084 mc 2 155 GN	26950	0.258426	-1.35315	0.35
	A0QSG0	50S ribosomal protein L24 OS Mycobacterium smegmatis strain ATCC 700084 mc 2 155 GN rplX PE 1 SV	1130.6	0.318814	-1.14315	0.29
	A0R7F7	30S ribosomal protein S18 2 OS Mycobacterium smegmatis strain ATCC 700084 mc 2 155 GN rpsR2 PE 3	7054.42	0.325255	-1.12315	0.23
	A0QT07	Succinate dehydrogenase iron sulfur protein subunit SdhB OS Mycobacterium smegmatis strain ATCC 700	1130.6	0.318814	-1.14315	0.29
	A0R2E3	Uncharacterized protein OS Mycobacterium smegmatis strain ATCC 700084 mc 2 155 GN MSMEG 5081 PE	7595.02	0.328523	-1.11315	0.15
	A0QVB8	30S ribosomal protein S2 OS Mycobacterium smegmatis strain ATCC 700084 mc 2 155 GN rpsB PE 3 SV	8614.52	0.338528	-1.08315	0.14
	A0R151	50S ribosomal protein L21 OS Mycobacterium smegmatis strain ATCC 700084 mc 2 155 GN rplU PE 1 SV	2936.41	0.348838	-1.05315	0.19
	A0R1B5	Uncharacterized protein MSMEG 4692 MSMEI 4575 OS Mycobacterium smegmatis strain ATCC 700084 mc 2	3607.62	0.348838	-1.05315	0.15
	A0QS41	MaoC family protein OS Mycobacterium smegmatis strain ATCC 700084 mc 2 155 GN MSMEG 1341 PE 4 SV	3387.77	0.355885	-1.03315	0.29
	A0QSG6	30S ribosomal protein S5 OS Mycobacterium smegmatis strain ATCC 700084 mc 2 155 GN rpsE PE 1 SV	4458.5	0.370409	-0.993147	0.11
	A0QWV9	Putative sporulation transcription regulator WhiB OS Mycobacterium smegmatis strain ATCC 700084 m	1367.16	0.370409	-0.993147	0.22
	A0R221	Homoserine dehydrogenase OS Mycobacterium smegmatis strain ATCC 700084 mc 2 155 GN MSMEG 4957 PE	885.49	0.370409	-0.993147	0.18
	A0QSG1	50S ribosomal protein L5 OS Mycobacterium smegmatis strain ATCC 700084 mc 2 155 GN rplE PE 1 SV	2687.34	0.377892	-0.973147	0.13
	A0R2J4	Helix turn helix motif OS Mycobacterium smegmatis strain ATCC 700084 mc 2 155 GN MSMEG 5136 PE 4	2426.8	0.38169	-0.963147	0.2
	A0QR94	Ribonucleoside diphosphate reductase subunit beta OS Mycobacterium smegmatis strain ATCC 700084 m	1722.99	0.3894	-0.943147	0.16
	A0QZA1	Universal stress protein MSMEG 3950 MSMEI 3859 OS Mycobacterium smegmatis strain ATCC 700084 mc 2	1862.55	0.401259	-0.913147	0.11
	A0QYS6	Argininosuccinate synthase OS Mycobacterium smegmatis strain ATCC 700084 mc 2 155 GN argG PE 3 S	2385.58	2.44281	0.893147	0.13
	A0QZ46	Proteasome subunit alpha OS Mycobacterium smegmatis strain ATCC 700084 mc 2 155 GN prcA PE 1 SV	2289.57	2.44281	0.893147	0.19
	A0R7I9	Thioredoxin reductase OS Mycobacterium smegmatis strain ATCC 700084 mc 2 155 GN trxB PE 3 SV 1	1881.56	2.44281	0.893147	0.14
	A0QS45	50S ribosomal protein L11 OS Mycobacterium smegmatis strain ATCC 700084 mc 2 155 GN rplK PE 1 SV	2361.11	2.44281	0.893147	0.19
	A0QUY2	D 3 phosphoglycerate dehydrogenase OS Mycobacterium smegmatis strain ATCC 700084 mc 2 155 GN ser	3822.64	2.44281	0.893147	0.08
	A0R417	Citrate synthase OS Mycobacterium smegmatis strain ATCC 700084 mc 2 155 GN gltA PE 3 SV 1	4548.16	2.44281	0.893147	0.07
	A0QVZ3	Iron dependent repressor IdeR OS Mycobacterium smegmatis strain ATCC 700084 mc 2 155 GN ideR PE	4646.21	2.44281	0.893147	0.19
	A0R072	2 oxoglutarate dehydrogenase E2 component dihydrolipoamide succinyltransferase OS Mycobacterium sm	2759.72	2.46736	0.903147	0.08
	A0QT96	Piperideine 6 carboxylic acid dehydrogenase OS Mycobacterium smegmatis strain ATCC 700084 mc 2 15	1982.21	2.46736	0.903147	0.11
	A0QYT3	Phenylalanine tRNA ligase beta subunit OS Mycobacterium smegmatis strain ATCC 700084 mc 2 155 G	964.39	2.49215	0.913147	0.23
	A0QSD0	30S ribosomal protein S10 OS Mycobacterium smegmatis strain ATCC 700084 mc 2 155 GN rpsJ PE 1 SV	9565.93	2.49215	0.913147	0.11
	A0QQL0	Thiazole synthase OS Mycobacterium smegmatis strain ATCC 700084 mc 2 155 GN thiG PE 1 SV 1	1692.61	2.49215	0.913147	0.19
	A0QX20	Aconitate hydratase OS Mycobacterium smegmatis strain ATCC 700084 mc 2 155 GN acnA PE 1 SV 1	2788.84	2.49215	0.913147	0.06
	A0QWN3	Aspartate tRNA ligase OS Mycobacterium smegmatis strain ATCC 700084 mc 2 155 GN aspS PE 3 SV 1	677.29	2.49215	0.913147	0.26
	A0QV28	Nitrogen regulatory protein P II OS Mycobacterium smegmatis strain ATCC 700084 mc 2 155 GN glnB	2533.11	2.49215	0.913147	0.16
	A0R597	Inorganic pyrophosphatase OS Mycobacterium smegmatis strain ATCC 700084 mc 2 155 GN ppa PE 3 SV	1635.94	2.49215	0.913147	0.17
	A0QSS4	60 kDa chaperonin 2 OS Mycobacterium smegmatis strain ATCC 700084 mc 2 155 GN groL2 PE 1 SV 1	14725.8	2.5172	0.923147	0.05
	A0R042	AMP binding enzyme OS Mycobacterium smegmatis strain ATCC 700084 mc 2 155 GN MSMEG 4254 PE 4 SV	926.43	2.5172	0.923147	0.21
	A0QSL7	30S ribosomal protein S4 OS Mycobacterium smegmatis strain ATCC 700084 mc 2 155 GN rpsD PE 1 SV	5989.9	2.5172	0.923147	0.08
	A0QYW6	Universal stress protein family protein putative OS Mycobacterium smegmatis strain ATCC 700084 m	46169	2.5172	0.923147	0.07
	A0R2U8	Fumarate hydratase class II OS Mycobacterium smegmatis strain ATCC 700084 mc 2 155 GN fumC PE 1	3749.55	2.5172	0.923147	0.1
	A0R0R1	Uncharacterized protein OS Mycobacterium smegmatis strain ATCC 700084 mc 2 155 GN MSMEG 4476 PE	9367.26	2.5172	0.923147	0.17
	A0QTK2	DNA binding response regulator MtrA OS Mycobacterium smegmatis strain ATCC 700084 mc 2 155 GN mt	1278.95	2.5172	0.923147	0.19
	A0R3D2	50S ribosomal protein L25 OS Mycobacterium smegmatis strain ATCC 700084 mc 2 155 GN rplY PE 3 SV	3914.72	2.5172	0.923147	0.11
	A0QP16	O acetylhomoserine O acetylserine sulfhydrylase OS Mycobacterium smegmatis strain ATCC 700084 mc	1399.62	2.5425	0.933147	0.27
	A0QND6	DNA polymerase III subunit beta OS Mycobacterium smegmatis strain ATCC 700084 mc 2 155 GN dnaN P	1006.81	2.5425	0.933147	0.21
	A0R1B3	Aminopeptidase G Metallo peptidase MEROPS family M01 OS Mycobacterium smegmatis strain ATCC 700084	868.26	2.56805	0.943147	0.08
	A0QQC8	Chaperone protein DnaK OS Mycobacterium smegmatis strain ATCC 700084 mc 2 155 GN dnaK PE 1 SV 1	8370.32	2.56805	0.943147	0.05
	A0R3A6	AMP dependent synthetase and ligase OS Mycobacterium smegmatis strain ATCC 700084 mc 2 155 GN MS	750.77	2.56805	0.943147	0.19
	A0R2P1	3 Hydroxyacyl CoA dehydrogenase OS Mycobacterium smegmatis strain ATCC 700084 mc 2 155 GN MSMEG	1710.87	2.59386	0.953147	0.16
	A0QWW3	Phosphoglycerate kinase OS Mycobacterium smegmatis strain ATCC 700084 mc 2 155 GN pgk PE 1 SV 1	3656.42	2.59386	0.953147	0.08
	A0QWS8	Integration host factor OS Mycobacterium smegmatis strain ATCC 700084 mc 2 155 GN mihF PE 4 SV 1	41726.3	2.59386	0.953147	0.04
	A0R079	Glutamine synthetase 1 OS Mycobacterium smegmatis strain ATCC 700084 mc 2 155 GN glnA PE 1 SV 1	13546.1	2.59386	0.953147	0.05
	P42829	Enoyl acyl carrier protein reductase NADH OS Mycobacterium smegmatis strain ATCC 700084 mc 2	1867.83	2.61993	0.963147	0.14
	A0QTP2	RNA polymerase sigma factor OS Mycobacterium smegmatis strain ATCC 700084 mc 2 155 GN MSMEG 1914	2265.43	2.61993	0.963147	0.21
	A0QS44	Transcription antitermination protein nusG OS Mycobacterium smegmatis strain ATCC 700084 mc 2 155	2836.13	2.61993	0.963147	0.19
	A0QUV6	Electron transfer flavoprotein beta subunit OS Mycobacterium smegmatis strain ATCC 700084 mc 2 15	22010	2.61993	0.963147	0.06
	A0R3C8	Ribose phosphate pyrophosphokinase OS Mycobacterium smegmatis strain ATCC 700084 mc 2 155 GN prs	1180.16	2.61993	0.963147	0.25
	A0R202	ATP synthase subunit alpha OS Mycobacterium smegmatis strain ATCC 700084 mc 2 155 GN atpA PE 1 S	5736.65	2.64626	0.973147	0.06
	A0QVX6	ATPase involved in DNA repair OS Mycobacterium smegmatis strain ATCC 700084 mc 2 155 GN MSMEG 27	636.33	2.64626	0.973147	0.25
	A0R2X3	Cystathionine gamma synthase OS Mycobacterium smegmatis strain ATCC 700084 mc 2 155 GN metB PE 3	1568.44	2.64626	0.973147	0.2
	A0R012	Cell division protein FtsZ OS Mycobacterium smegmatis strain ATCC 700084 mc 2 155 GN ftsZ PE 3 S	2390.89	2.64626	0.973147	0.14
	A0QSD5	30S ribosomal protein S19 OS Mycobacterium smegmatis strain ATCC 700084 mc 2 155 GN rpsS PE 3 SV	2582.68	2.64626	0.973147	0.21
	A0QWY0	Transketolase OS Mycobacterium smegmatis strain ATCC 700084 mc 2 155 GN tkt PE 4 SV 1	3411.67	2.64626	0.973147	0.06
	A0R4Z5	Acetyl CoA acetyltransferase OS Mycobacterium smegmatis strain ATCC 700084 mc 2 155 GN fadA6 PE	1177.01	2.64626	0.973147	0.28
	A0R220	Threonine synthase OS Mycobacterium smegmatis strain ATCC 700084 mc 2 155 GN thrC PE 1 SV 1	2217.47	2.64626	0.973147	0.2
	A0QW25	Uncharacterized protein MSMEG 2782 MSMEI 2713 OS Mycobacterium smegmatis strain ATCC 700084 mc 2	1045.69	2.67285	0.983147	0.15
	A0R0R9	Glycine tRNA ligase OS Mycobacterium smegmatis strain ATCC 700084 mc 2 155 GN glyS PE 3 SV 1	1197.57	2.67285	0.983147	0.15
	A0QYD6	Membrane NADH dehydrogenase NdhA OS Mycobacterium smegmatis strain ATCC 700084 mc 2 155 GN ndh P	470.15	2.67285	0.983147	0.27
	A0R1V9	Alkyl hydroperoxide reductase subunit C OS Mycobacterium smegmatis strain ATCC 700084 mc 2 155 G	21490.2	2.67285	0.983147	0.06
	A0R1H3	Antioxidant AhpC TSA family protein OS Mycobacterium smegmatis strain ATCC 700084 mc 2 155 GN M	2340.48	2.67285	0.983147	0.14
	A0R095	Uncharacterized protein OS Mycobacterium smegmatis strain ATCC 700084 mc 2 155 GN MSMEG 4306 PE	1003.03	2.69972	0.993147	0.22
	A0R2G5	2 3 4 5 tetrahydropyridine 2 6 dicarboxylate N succinyltransferase OS Mycobacterium smegmatis strai	835.2	2.72685	1.00315	0.17
	A0R3Y5	Enoyl CoA hydratase OS Mycobacterium smegmatis strain ATCC 700084 mc 2 155 GN echA6 PE 3 SV 1	3201.18	2.72685	1.00315	0.11
	A0QX35	Methylmalonyl CoA mutase beta subunit OS Mycobacterium smegmatis strain ATCC 700084 mc 2 155 GN	1115.77	2.72685	1.00315	0.13
	A0QSX4	Nitroreductase OS Mycobacterium smegmatis strain ATCC 700084 mc 2 155 GN MSMEG 1635 PE 4 SV 1	1674.05	2.72685	1.00315	0.17
	A0R2T0	GTP binding protein YchF OS Mycobacterium smegmatis strain ATCC 700084 mc 2 155 GN ychF PE 4 SV	1432.96	2.75426	1.01315	0.24
	A0QVM0	Proline tRNA ligase OS Mycobacterium smegmatis strain ATCC 700084 mc 2 155 GN proS PE 1 SV 1	1000.49	2.75426	1.01315	0.19
	A0QWT7	Esterase OS Mycobacterium smegmatis strain ATCC 700084 mc 2 155 GN MSMEG 3059 PE 4 SV 1	1628.08	2.75426	1.01315	0.16
	A0QY79	Bacterioferritin OS Mycobacterium smegmatis strain ATCC 700084 mc 2 155 GN bfr PE 1 SV 1	5557.94	2.75426	1.01315	0.11
	A0R566	Carbonic anhydrase OS Mycobacterium smegmatis strain ATCC 700084 mc 2 155 GN cynT PE 1 SV 1	721.59	2.75426	1.01315	0.31
	A0QR00	2 3 bisphosphoglycerate dependent phosphoglycerate mutase OS Mycobacterium smegmatis strain ATCC 70	2477.32	2.78194	1.02315	0.1
	A0R647	Ferritin BfrB OS Mycobacterium smegmatis strain ATCC 700084 mc 2 155 GN bfrB PE 1 SV 1	12902.4	2.78194	1.02315	0.06
	A0QVE0	Ribosome recycling factor OS Mycobacterium smegmatis strain ATCC 700084 mc 2 155 GN frr PE 1 SV	2835.43	2.78194	1.02315	0.1
	A0R618	Acyl CoA synthase OS Mycobacterium smegmatis strain ATCC 700084 mc 2 155 GN fadD32 PE 4 SV 1	1844.41	2.78194	1.02315	0.08
	A0QX36	Methylmalonyl CoA mutase large subunit OS Mycobacterium smegmatis strain ATCC 700084 mc 2 155 GN	717.23	2.78194	1.02315	0.14
	A0R1Z9	ATP synthase epsilon chain OS Mycobacterium smegmatis strain ATCC 700084 mc 2 155 GN atpC PE 1 S	1076.38	2.78194	1.02315	0.25
	A0QSP1	Glycerol dehydratase large subunit OS Mycobacterium smegmatis strain ATCC 700084 mc 2 155 GN MSM	469.44	2.78194	1.02315	0.21
	A0R5H1	Crp Fnr familytranscriptional regulator OS Mycobacterium smegmatis strain ATCC 700084 mc 2 155 G	5542.03	2.8099	1.03315	0.07
	A0QV09	Uncharacterized oxidoreductase MSMEG 2407 MSMEI 2346 OS Mycobacterium smegmatis strain ATCC 700084	937.03	2.8099	1.03315	0.18
	A0R0B0	Pyruvate dehydrogenase E1 component OS Mycobacterium smegmatis strain ATCC 700084 mc 2 155 GN ac	1037.19	2.8099	1.03315	0.09
	A0R2V7	Serine hydroxymethyltransferase OS Mycobacterium smegmatis strain ATCC 700084 mc 2 155 GN glyA P	1936.97	2.8099	1.03315	0.1
	A0R678	NADP succinate semialdehyde dehydrogenase OS Mycobacterium smegmatis strain ATCC 700084 mc 2 1	690.79	2.83814	1.04315	0.16
	A0QQC1	Luciferase like monooxygenase superfamily OS Mycobacterium smegmatis strain ATCC 700084 mc 2 155	2523.28	2.83814	1.04315	0.07
	A0QS40	UPF0336 protein MSMEG 1340 OS Mycobacterium smegmatis strain ATCC 700084 mc 2 155 GN MSMEG 1340	910.44	2.83814	1.04315	0.39
	A0R200	ATP synthase subunit beta OS Mycobacterium smegmatis strain ATCC 700084 mc 2 155 GN atpD PE 1 SV	7370.45	2.83814	1.04315	0.06
	A0QVR7	HpcH HpaI aldolase citrate lyase family protein putative OS Mycobacterium smegmatis strain ATCC 70	616.64	2.86666	1.05315	0.34
	A0QXB0	ABC type amino acid transport system secreted component OS Mycobacterium smegmatis strain ATCC 700	1053.71	2.86666	1.05315	0.14
	A0QSH8	Adenylate kinase OS Mycobacterium smegmatis strain ATCC 700084 mc 2 155 GN adk PE 1 SV 1	10713	2.86666	1.05315	0.08
	A0QXA3	Pyruvate kinase OS Mycobacterium smegmatis strain ATCC 700084 mc 2 155 GN pyk PE 3 SV 1	2154.33	2.86666	1.05315	0.09
	A0QYD4	Short chain dehydrogenase OS Mycobacterium smegmatis strain ATCC 700084 mc 2 155 GN MSMEG 3619 P	842.81	2.86666	1.05315	0.2
	A0R1Y5	Tetratricopeptide repeat domain protein OS Mycobacterium smegmatis strain ATCC 700084 mc 2 155 G	978.84	2.86666	1.05315	0.16
	A0QSU4	Uncharacterized oxidoreductase MSMEG 1603 MSMEI 1564 OS Mycobacterium smegmatis strain ATCC 700084	622	2.86666	1.05315	0.17
	P71534	3 oxoacyl acyl carrier protein reductase FabG OS Mycobacterium smegmatis strain ATCC 700084 mc	1607.62	2.89547	1.06315	0.14
	A0QVB9	Elongation factor Ts OS Mycobacterium smegmatis strain ATCC 700084 mc 2 155 GN tsf PE 1 SV 1	30008.5	2.89547	1.06315	0.04
	A0R2X8	Cystathionine beta synthase OS Mycobacterium smegmatis strain ATCC 700084 mc 2 155 GN cbs PE 4 S	781.07	2.89547	1.06315	0.14
	A0QW04	Inositol 1 monophosphatase OS Mycobacterium smegmatis strain ATCC 700084 mc 2 155 GN suhB PE 4 S	1518.8	2.92457	1.07315	0.37
	A0R4I0	Phosphoribosylaminoimidazole succinocarboxamide synthase OS Mycobacterium smegmatis strain ATCC 700	1206.82	2.92457	1.07315	0.15
	A0R466	Acetyl CoA acetyltransferase OS Mycobacterium smegmatis strain ATCC 700084 mc 2 155 GN MSMEG 572	751.81	2.92457	1.07315	0.22
	A0R2B7	NAD dependent malic enzyme OS Mycobacterium smegmatis strain ATCC 700084 mc 2 155 GN MSMEG 5055	1106.86	2.92457	1.07315	0.19
	A0QUZ0	3 isopropylmalate dehydratase small subunit OS Mycobacterium smegmatis strain ATCC 700084 mc 2 15	1040.02	2.92457	1.07315	0.18
	A0R1Y7	Probable acetyl CoA acetyltransferase OS Mycobacterium smegmatis strain ATCC 700084 mc 2 155 GN	5247.76	2.92457	1.07315	0.08
	A0QSV0	GMP synthase glutamine hydrolyzing OS Mycobacterium smegmatis strain ATCC 700084 mc 2 155 GN g	805.44	2.92457	1.07315	0.17
	A0QUV7	Electron transfer flavoprotein alpha subunit OS Mycobacterium smegmatis strain ATCC 700084 mc 2	15549.7	2.95396	1.08315	0.06
	A0QSZ3	Isocitrate dehydrogenase NADP Icd2 OS Mycobacterium smegmatis strain ATCC 700084 mc 2 155 GN i	2938.34	2.95396	1.08315	0.05
	P71533	Protein translocase subunit SecA 1 OS Mycobacterium smegmatis strain ATCC 700084 mc 2 155 GN sec	1355.41	2.95396	1.08315	0.1
	A0QVU2	35 kDa protein OS Mycobacterium smegmatis strain ATCC 700084 mc 2 155 GN MSMEG 2695 PE 4 SV 1	2650.75	2.98365	1.09315	0.13
	A0QP93	Uncharacterized protein OS Mycobacterium smegmatis strain ATCC 700084 mc 2 155 GN MSMEG 0317 PE	1472.24	2.98365	1.09315	0.27
	A0R201	ATP synthase gamma chain OS Mycobacterium smegmatis strain ATCC 700084 mc 2 155 GN atpG PE 1 SV	2247.11	2.98365	1.09315	0.17
	A0QZ48	Prokaryotic ubiquitin like protein Pup OS Mycobacterium smegmatis strain ATCC 700084 mc 2 155 GN	4303.41	3.01364	1.10315	0.25
	A0R4G4	Phosphoribosylformylglycinamidine synthase 2 OS Mycobacterium smegmatis strain ATCC 700084 mc 2 1	694.73	3.01364	1.10315	0.13
	A0R5X8	Putative phenylalanine aminotransferase OS Mycobacterium smegmatis strain ATCC 700084 mc 2 155 G	903.77	3.01364	1.10315	0.21
	A0R4D0	Uncharacterized protein MSMEG 5790 MSMEI 5637 OS Mycobacterium smegmatis strain ATCC 700084 mc 2	8652.92	3.01364	1.10315	0.1
	A0QX95	Indole 3 glycerol phosphate synthase OS Mycobacterium smegmatis strain ATCC 700084 mc 2 155 GN t	1741.67	3.01364	1.10315	0.18
	A0R5R3	KanY protein OS Mycobacterium smegmatis strain ATCC 700084 mc 2 155 GN MSMEG 6282 PE 4 SV 1	1812.38	3.01364	1.10315	0.14
	A0QYF5	Malate synthase G OS Mycobacterium smegmatis strain ATCC 700084 mc 2 155 GN glcB PE 3 SV 1	1931.12	3.01364	1.10315	0.12
	A0QT19	Endoribonuclease L PSP superfamily protein OS Mycobacterium smegmatis strain ATCC 700084 mc 2 155	2810.28	3.01364	1.10315	0.18
	A0QWW2	Glyceraldehyde 3 phosphate dehydrogenase OS Mycobacterium smegmatis strain ATCC 700084 mc 2 155	21028.8	3.04392	1.11315	0.04
	A0QS98	Elongation factor Tu OS Mycobacterium smegmatis strain ATCC 700084 mc 2 155 GN tuf PE 1 SV 1	36143.7	3.04392	1.11315	0.03
	A0QXZ5	Probable thiol peroxidase OS Mycobacterium smegmatis strain ATCC 700084 mc 2 155 GN tpx PE 3 SV	19269.8	3.04392	1.11315	0.07
	A0R3M4	Succinyl CoA ligase ADP forming subunit beta OS Mycobacterium smegmatis strain ATCC 700084 mc 2	9782.99	3.04392	1.11315	0.04
	A0R203	ATP synthase subunit b delta OS Mycobacterium smegmatis strain ATCC 700084 mc 2 155 GN atpFH PE	890.54	3.04392	1.11315	0.21
	A0R006	Cell wall synthesis protein Wag31 OS Mycobacterium smegmatis strain ATCC 700084 mc 2 155 GN wag3	5047.6	3.07452	1.12315	0.08
	A0R0W7	Sulfate binding lipoprotein SubI OS Mycobacterium smegmatis strain ATCC 700084 mc 2 155 GN MSMEG	2322.33	3.07452	1.12315	0.2
	A0QWQ9	Chorismate synthase OS Mycobacterium smegmatis strain ATCC 700084 mc 2 155 GN aroC PE 3 SV 1	944.71	3.07452	1.12315	0.33
	A0QX15	Thioredoxin OS Mycobacterium smegmatis strain ATCC 700084 mc 2 155 GN trx PE 3 SV 1	1607.27	3.07452	1.12315	0.21
	A0QVQ5	Polyribonucleotide nucleotidyltransferase OS Mycobacterium smegmatis strain ATCC 700084 mc 2 155	9206.3	3.07452	1.12315	0.05
	A0QV51	Methylmalonate semialdehyde dehydrogenase OS Mycobacterium smegmatis strain ATCC 700084 mc 2 155	5885	3.10541	1.13315	0.05
	A0R5K0	ATPase family protein associated with various cellular activities AAA OS Mycobacterium smegmatis	2676.57	3.10541	1.13315	0.27
	A0R3M3	Succinyl CoA ligase ADP forming subunit alpha OS Mycobacterium smegmatis strain ATCC 700084 mc	8616.47	3.13662	1.14315	0.07
	A0QQS3	Transcriptional regulator TetR family OS Mycobacterium smegmatis strain ATCC 700084 mc 2 155 GN	869.48	3.13662	1.14315	0.28
	A0R4S7	Acetaldehyde dehydrogenase 2 OS Mycobacterium smegmatis strain ATCC 700084 mc 2 155 GN mhpF PE 3	997.04	3.16815	1.15315	0.2
	A0QWX9	Transaldolase OS Mycobacterium smegmatis strain ATCC 700084 mc 2 155 GN tal PE 1 SV 1	8966.5	3.19999	1.16315	0.07
	A0R429	Phosphoserine aminotransferase OS Mycobacterium smegmatis strain ATCC 700084 mc 2 155 GN serC PE	695.19	3.19999	1.16315	0.13
	A0QWG8	Pyridoxal biosynthesis lyase PdxS OS Mycobacterium smegmatis strain ATCC 700084 mc 2 155 GN pdxS	808.03	3.19999	1.16315	0.16
	A0QSZ1	O acetylhomoserine sulfhydrylase OS Mycobacterium smegmatis strain ATCC 700084 mc 2 155 GN metC	2942.2	3.19999	1.16315	0.08
	A0QSK7	Uncharacterized protein OS Mycobacterium smegmatis strain ATCC 700084 mc 2 155 GN MSMEG 1513 PE	808.68	3.19999	1.16315	0.24
	A0R7G6	Inositol 3 phosphate synthase OS Mycobacterium smegmatis strain ATCC 700084 mc 2 155 GN ino1 PE	4276.48	3.23215	1.17315	0.08
	A0QWK7	Histidine tRNA ligase OS Mycobacterium smegmatis strain ATCC 700084 mc 2 155 GN hisS PE 3 SV 1	1377.39	3.23215	1.17315	0.32
	Q9X5M0	Arginine tRNA ligase OS Mycobacterium smegmatis strain ATCC 700084 mc 2 155 GN argS PE 3 SV 2	655.93	3.23215	1.17315	0.21
	A0R558	Cysteine tRNA ligase OS Mycobacterium smegmatis strain ATCC 700084 mc 2 155 GN cysS PE 3 SV 1	695.59	3.23215	1.17315	0.27
	A0QQH7	Adenylosuccinate synthetase OS Mycobacterium smegmatis strain ATCC 700084 mc 2 155 GN purA PE 1	591.58	3.26463	1.18315	0.31
	A0QSL3	Translation initiation factor IF 1 OS Mycobacterium smegmatis strain ATCC 700084 mc 2 155 GN inf	4148.36	3.29744	1.19315	0.29
	A0R5M3	Alcohol dehydrogenase iron containing OS Mycobacterium smegmatis strain ATCC 700084 mc 2 155 GN	3682.48	3.33058	1.20315	0.07
	A0QYD5	Putative luciferase like oxidoreductase OS Mycobacterium smegmatis strain ATCC 700084 mc 2 155 G	696.15	3.33058	1.20315	0.25
	A4ZHR8	Adenosylhomocysteinase OS Mycobacterium smegmatis strain ATCC 700084 mc 2 155 GN ahcY PE 1 SV 1	7411.26	3.33058	1.20315	0.06
	A0QWU4	Ribulose phosphate 3 epimerase OS Mycobacterium smegmatis strain ATCC 700084 mc 2 155 GN rpe PE	2578.21	3.33058	1.20315	0.3
	O85501	Nucleoside diphosphate kinase OS Mycobacterium smegmatis strain ATCC 700084 mc 2 155 GN ndk PE 3	5603.58	3.36406	1.21315	0.09
	A0R033	Phospho 2 dehydro 3 deoxyheptonate aldolase AroG OS Mycobacterium smegmatis strain ATCC 700084 mc	866.94	3.36406	1.21315	0.15
	A0R198	ATP dependent Clp protease proteolytic subunit OS Mycobacterium smegmatis strain ATCC 700084 mc 2	4144.73	3.36406	1.21315	0.08
	A0R6E3	Uncharacterized protein MSMEG 6518 MSMEI 6344 OS Mycobacterium smegmatis strain ATCC 700084 mc 2	6065.68	3.36406	1.21315	0.16
	A0QVH9	4 hydroxy 3 methylbut 2 en 1 yl diphosphate synthase OS Mycobacterium smegmatis strain ATCC 700084	821.12	3.39786	1.22315	0.17
	A0R5L0	Glycerol kinase OS Mycobacterium smegmatis strain ATCC 700084 mc 2 155 GN glpK PE 3 SV 1	2232.74	3.39786	1.22315	0.15
	A0QR33	Glutamate 1 semialdehyde 2 1 aminomutase OS Mycobacterium smegmatis strain ATCC 700084 mc 2 155	1260.15	3.39786	1.22315	0.24
	A0R066	Branched chain amino acid aminotransferase OS Mycobacterium smegmatis strain ATCC 700084 mc 2 155	1626.85	3.46651	1.24315	0.19
	A0QY23	Fructose bisphosphate aldolase OS Mycobacterium smegmatis strain ATCC 700084 mc 2 155 GN MSMEG 3	9419.56	3.46651	1.24315	0.07
	A0QSN7	Eptc inducible aldehyde dehydrogenase OS Mycobacterium smegmatis strain ATCC 700084 mc 2 155 GN	2292.11	3.53653	1.26315	0.08
	A0QV52	Adenosylmethionine 8 amino 7 oxononanoate transaminase OS Mycobacterium smegmatis strain ATCC 7000	4400.83	3.57208	1.27315	0.1
	Q9F868	Sensory transduction protein regX3 OS Mycobacterium smegmatis strain ATCC 700084 mc 2 155 GN reg	1140.43	3.57208	1.27315	0.27
	Q3I5Q7	HBHA like protein OS Mycobacterium smegmatis strain ATCC 700084 mc 2 155 GN MSMEG 0919 PE 4 SV 1	4768.78	3.57208	1.27315	0.12
	A0QXC6	Uncharacterized protein OS Mycobacterium smegmatis strain ATCC 700084 mc 2 155 GN MSMEG 3253 PE	1147.58	3.60798	1.28315	0.23
	A0QUX6	Acetolactate synthase OS Mycobacterium smegmatis strain ATCC 700084 mc 2 155 GN ilvB PE 3 SV 1	1144.21	3.64424	1.29315	0.14
	A0QWR4	Elongation factor P OS Mycobacterium smegmatis strain ATCC 700084 mc 2 155 GN efp PE 1 SV 1	2694.59	3.64424	1.29315	0.17
	A0R1C3	ABC transporter protein ATP binding component OS Mycobacterium smegmatis strain ATCC 700084 mc 2	1286.59	3.68086	1.30315	0.13
	A0R5N8	Aspartokinase OS Mycobacterium smegmatis strain ATCC 700084 mc 2 155 GN ask PE 3 SV 1	1317.77	3.71786	1.31315	0.14
	A0R2I1	4Fe 4S ferredoxin iron sulfur binding protein OS Mycobacterium smegmatis strain ATCC 700084 mc 2	19780.1	3.71786	1.31315	0.1
	A0QX85	Phosphoribosyl isomerase A OS Mycobacterium smegmatis strain ATCC 700084 mc 2 155 GN priA PE 3 S	1837.3	3.75522	1.32315	0.2
	A0R2X1	Transcription elongation factor GreA OS Mycobacterium smegmatis strain ATCC 700084 mc 2 155 GN g	7876.05	3.75522	1.32315	0.06
	A0QU54	Putative acyl CoA dehydrogenase OS Mycobacterium smegmatis strain ATCC 700084 mc 2 155 GN MSMEG	619.53	3.86958	1.35315	0.18
	A0QPE7	3 oxoacyl acyl carrier protein reductase FabG4 OS Mycobacterium smegmatis strain ATCC 700084 mc 2	2079.82	3.90847	1.36315	0.08
	A0R5N7	Aspartate semialdehyde dehydrogenase OS Mycobacterium smegmatis strain ATCC 700084 mc 2 155 GN a	2324.88	3.98743	1.38315	0.11
	A0QU18	Monoxygenase OS Mycobacterium smegmatis strain ATCC 700084 mc 2 155 GN MSMEG 2045 PE 4 SV 1	613.71	4.10887	1.41315	0.25
	A0QSB9	FMN dependent dehydrogenase OS Mycobacterium smegmatis strain ATCC 700084 mc 2 155 GN MSMEG 1424	1285.7	4.10887	1.41315	0.3
	A0QUX8	Ketol acid reductoisomerase OS Mycobacterium smegmatis strain ATCC 700084 mc 2 155 GN ilvC PE 1	7096.32	4.19187	1.43315	0.05
	A0R5Q2	2 isopropylmalate synthase OS Mycobacterium smegmatis strain ATCC 700084 mc 2 155 GN leuA PE 3 S	1780.26	4.27655	1.45315	0.1
	A0R4C9	Putative thiosulfate sulfurtransferase OS Mycobacterium smegmatis strain ATCC 700084 mc 2 155 GN	14977.3	4.8218	1.57315	0.05
	A0QQA8	Aspartate aminotransferase OS Mycobacterium smegmatis strain ATCC 700084 mc 2 155 GN MSMEG 0688	592.15	6.00833	1.79315	0.22
	A0R4C3	Phosphate ABC transporter phosphate binding protein PstS OS Mycobacterium smegmatis strain ATCC 70	3202.45	6.06872	1.80315	0.09
	A0R0I8	Phosphonoacetaldehyde hydrolase OS Mycobacterium smegmatis strain ATCC 700084 mc 2 155 GN MSMEG	702.19	6.44399	1.86315	0.15
